# Supplementary material for: Evaluation of Microbial-Fructo-Oligosaccharides Metabolism by Human Gut Microbiota Fermentation as Compared to Commercial Inulin-Derived Oligosaccharides
Source: Foods. 2022 Mar 25;11(7):954. doi: 10.3390/foods11070954 (PMC8997964; doi:10.3390/foods11070954)
Supplement: Supplementary file 1 [file foods-11-00954-s001.zip]

Archive with 1 entries (1 files):
- foods-1628261-supplementary.pdf
